# Supplementary material for: Association between Dietary Habit and Clinical Parameters in Patients with Chronic Periodontitis Undergoing Supportive Periodontal Therapy
Source: Nutrients. 2022 Nov 24;14(23):4993. doi: 10.3390/nu14234993 (PMC9741307; doi:10.3390/nu14234993)
Supplement: Supplementary file 1 [file nutrients-14-04993-s001.zip]

Archive with 1 entries (1 files):
- nutrients-2034710-SM .pdf
